# Supplementary material for: Cyclic Dipeptides: The Biological and Structural Landscape with Special Focus on the Anti-Cancer Proline-Based Scaffold
Source: Biomolecules. 2021 Oct 14;11(10):1515. doi: 10.3390/biom11101515 (PMC8533947; doi:10.3390/biom11101515)
Supplement: Supplementary file 1 [file biomolecules-11-01515-s001.zip]

Archive with 1 entries (1 files):
- biomolecules-1406865-supplementary.pdf
